# Supplementary material for: Controlled Trial Examining the Strength-Based Grit Wellbeing and Self-Regulation Program for Young People in Residential Settings for Substance Use
Source: Int J Environ Res Public Health. 2022 Oct 24;19(21):13835. doi: 10.3390/ijerph192113835 (PMC9657698; doi:10.3390/ijerph192113835)
Supplement: Supplementary file 1 [file ijerph-19-13835-s001.zip]

Archive with 1 entries (1 files):
- ijerph-1928728-supplementary.pdf
